# Supplementary material for: Efficacy of Treatments in Nonarteritic Ischemic Optic Neuropathy: A Systematic Review and Meta-Analysis
Source: Int J Environ Res Public Health. 2022 Feb 26;19(5):2718. doi: 10.3390/ijerph19052718 (PMC8910678; doi:10.3390/ijerph19052718)
Supplement: Supplementary file 1 [file ijerph-19-02718-s001.zip]

Archive with 1 entries (1 files):
- ijerph-1525189-supplementary.pdf
